# Supplementary material for: Associations between Dynamic Vitamin D Level and Thyroid Function during Pregnancy
Source: Nutrients. 2022 Sep 14;14(18):3780. doi: 10.3390/nu14183780 (PMC9504818; doi:10.3390/nu14183780)
Supplement: Supplementary file 1 [file nutrients-14-03780-s001.zip]

Archive with 1 entries (1 files):
- nutrients-1908473-supplementary.pdf
